# Supplementary material for: Heat-Killed Lactobacillus delbrueckii subsp. lactis 557 Extracts Protect Chondrocytes from Osteoarthritis Damage by Reducing Inflammation: An In Vitro Study
Source: Nutrients. 2024 Dec 23;16(24):4417. doi: 10.3390/nu16244417 (PMC11676954; doi:10.3390/nu16244417)
Supplement: Supplementary file 1 [file nutrients-16-04417-s001.zip]

Archive with 1 entries (1 files):
- nutrients-3351561-supplementary.pdf
